# Supplementary material for: Uninterrupted or Minimally Interrupted Direct Oral Anticoagulant Therapy is a Safe Alternative to Vitamin K Antagonists in Patients Undergoing Catheter Ablation for Atrial Fibrillation: An Updated Meta-Analysis
Source: J Clin Med. 2020 Sep 24;9(10):3073. doi: 10.3390/jcm9103073 (PMC7598585; doi:10.3390/jcm9103073)
Supplement: Supplementary file 1 [file jcm-09-03073-s001.zip]

Archive with 2 entries (2 files):
- Supplementary Table S3 Detailed Baseline Characteristics.xlsx
- Supplementary.pdf
