# Supplementary material for: Uninterrupted or Minimally Interrupted Direct Oral Anticoagulant Therapy is a Safe Alternative to Vitamin K Antagonists in Patients Undergoing Catheter Ablation for Atrial Fibrillation: An Updated Meta-Analysis
Source: J Clin Med. 2020 Sep 24;9(10):3073. doi: 10.3390/jcm9103073 (PMC7598585; doi:10.3390/jcm9103073)
Supplement: Supplementary file 1 [file jcm-09-03073-s001.zip › Supplementary Table S3 Detailed Baseline Characteristics.xlsx]

## Sheet: CHRCTR
AUTHOR & DATE	STUDY TYPE	SUBGROUPS	PREPROCEDURAL OAC	NR OF PATIENTS	AGE		MALES		BMI		CHADSVASc		HASBLED		HISTORY (n)										AF				ACT	REDO	Type of abl.	Center
					Mean	SD or IQR	n	%	Mean	SD	Mean	SD or IQR	Mean	SD or IQR	HF	LVD	CAD	PCI	HT	P STROKE	P MB	P GB	KD	DM	Parox	Persistent	LS pers	t
Calkins 2017	RCT	dabigatran 2x150mg	4-8w	317	59.1	10.4	230	72.6	28.5		2		NA		31	25	32	16	166	10	3	24	7	30	213	86	18		>300			104 Multienter RCT; April 2015-November 2016
		warfarin	2-3 INR	318	59.3	10.3	245	77	28.8		2.2				34	23	48	19	177	9	4	21	14	34	219	81	18
Tao 2016	Prospective	rivaroxaban 1x15/10mg	4w	76	66	9	56	73.6842	24	3.7	2.2	1.3	1.4	0.9	16		4		46	8				11	55	21		39 (44)	>300			1 JAP; Nov 2012-Mar 2014
		warfarin	2-3 INR	71	66	11	47	66.1972	24.2	4.4	2.5	1.5	1.5	1	15		10		49	5				17	55	16		38 (36)
Okumura 2016	Prospective	rivaroxaban 1x15/10mg	>3w	572	63	10.4	836	74.7764	NA		1.8	1.4	0.9	0.8	124		58		544	69			21	128	699	297	122	32,3 (44,2)	>300			42 JAP; July 2014-Sep 2015
		rivaroxaban 1x15/10mg		546
		warfarin	2-3 INR	204	67.7	9.9	142	#REF!			2.4	1.5	1.3	0.9	41		15		116	15			31	30	115	51	38	57,9 (53,8)
Yoshimura 2016	Prospective R	rivaroxaban NA	NA	55	59.1	12.4	45	81.8182	24.4	4	1.7	1.4	1.4	1.2	4		5		43	7				7	33	22			>300			1 JAP; Mar 2013-Dec 2014
		apixaban NA		50	58.7	8.9	41	82	24.2	3.4	1.7	1.4	1.2	0.8	5		7		32	8				5	31	19
		warfarin	2 +-0,6 INR	69	60.7	7.8	52	75.3623	24.6	3.6	1.5	1.3	1.1	1	6		5		54	7				6	35	34
Nakamura 2016	Retrospective	dabigatran 2x150/110mg	3w*	47	66	57-70	41	87.234	NA		2	IQR	1	IQR	5				26	7				6	27	11	9		300-350		33 cryo	1 JAP; Jul 2014-Oct 2015
		rivaroxaban 1x15/10mg		89	65	60-72	65	73.0337			2		1		4				53	4				14	51	24	14
		apixaban 2x5/2,5mg		87	67	61-71	57	65.5172			2		1		11				49	5				13	44	30	13
		edoxaban 1x60/30mg		17	68	60,5-75	13	76.4706			2		1		1				9	2				1	8	7	2
		warfarin	2-3 INR	46	69	63-75	32	69.5652			3		2		7				35	6				12	17	18	11
Kuwahara 2016	Prospective R	apixaban 2x5/2,5mg	>1m	100	65	9	75	75	NA		NA		NA		NA										59	41			>300			3 JAP;
		warfarin	2-3 INR	100	66	7	72	72																	60	40
Murakawa 2017	Retrospective	dabigatran NA	NA	1027	63.8	10.3	780	76	NA		1.59	1.35	NA		NA										686	341			NA		cryo?	204 JAP; 2011-2014
		rivaroxaban NA		606	62.7	11.2	433	71.5			1.64	1.32													440	166
		apixaban NA		497	64.6	10.9	330	66.4			1.98	1.49													331	166
		warfarin	NA	2568	61.2	10.6	1931	75.2			1.95	1.48													1559	1009
Nagao 2015	Retrospective	dabigatran 2x150/110mg	4w	173	59	13	134	77.4566	24	4	1.2	1.2	0.8	0.9	12		10		68	7				12	124	49			300-350			1 JAP; Apr 2012-Nov 2013
		warfarin	2-3 INR	190	59	9	146	76.8421	24	3	1.3	1.4	0.9	0.9	19		7		63	10				22	122	68
Di Biase 2015	Prospective	apixaban 2x5/2,5mg	>30d	200	65.9	9.9	143	71.5	29.4	6	2.28	1.4	1.74	0.98	23		29		136					37	33	117	50		>300			4; US, EUR; Jun 2013-Jul 2014
		warfarin	2-3 INR	200	65.9	9.9	143	71.5	30.1	6.5	2.3	1.4	1.74	0.94	19		29		138					39	33	117	50
Armbruster 2014	Retrospective	dabigatran NA	NA	123	60.8	9.4	95	77.2358	30	6	NA		NA		21		19		74	7				19	NA				>350			1 US; Jan 2012-Dec 2013
		rivaroxaban NA		61	60.3	9	48	78.6885	30	7					5		9		31	5				5
		apixaban NA		17	62.2	12.2	10	58.8235	28	6					0		1		7	1				1
		warfarin	NA	173	63.9	10.1	125	72.2543	29	7					29		24		109	19				21
Nagao 2014	Retrospective	apixaban 2x5/2,5mg	4w	105	61	13	77	73.3333	24	4			0.8	1	12		5		33	6				11	80	25			300-350			1 JAP; Apr 2013-Mar 2014
		warfarin	2-3 INR	237	62	9	172	72.5738	24	4			0.9	0.9	28		15		77	14				30	193	44
Snipelisky 2014	Retrospective	dabigatran NA	3m	90	65.3		66	73.3333	29.4		NA		0.71		3				55	9				8	NA				>350		only cryo	1 US; 2012-2014
		rivaroxaban NA		40	68.4		24	60	28				1.1		2				255	2				2
		warfarin	2-3 INR	87	66.5		54	62.069	30.3				1.1		11				64	4				15
Somani 2014	Observational	dabigatran 2x150/110mg	>4w	36	60	9.7	30.132	83.7	NA		NA		NA		NA										23	13			250-300			1 CAN; Nov 2010-Jan 2012
		warfarin	2-3 INR	73	63	8.6	56	76.8																	36	37
Arshad 2014	Retrospective	dabigatran 2x150/75mg	4w	374	61	12	266	71.123	29	6	NA		2.2	1.3	38		58		214	39				45	208	156	10		>300			4 US, Oct 2010-Oct 2012
		warfarin	2-3 INR	276	62	11	178	64.4928	31	6			2.1	1.5	54		51		183	22				56	174	98	4
Stepanyan 2014	Retrospective	dabigatran NA	>1w	89	59	11.8	57	66	NA		NA		NA						21						62	27			>350			US; Jan 2011-Sep 2013
		rivaroxaban NA		98	60	9.5	57	58											48						80	18
		warfarin	2018-02-03	114	62.9	9.8	76	67											60						72	42
Lakkireddy 2014	Prospective	rivaroxaban 1x20/15mg	30d	321	63	10	221	68.8474	30	6	2.17	1.6	1.47	0.9	30		60		177	34			8	59	164	157			300-400			8 NAmer; Jan 2012-Mar 2013
		warfarin	2-3 INR	321	63	10	221	68.8474	30	6	2.21	1.5	1.7	1	23		67		199	26			9	64	164	157
Ichiki 2013	Prospective	dabigatran 2x150/110mg	NA	30	57	11	25	83.3333	NA		NA		NA				3		18					4	21	9			>250			Apr 2010-Jul 2012
		warfarin	INR 1,99 +-0.6	180	60	10	141	78.3333									11		90					27	90	90
Kaiser 2013	Retrospective	dabigatran	NA	122	58	11	78	63.9344	31	6	1.8	1.4	NA		4		22		70	8			5	21	84	38			300-350		cryo	1 US; Jan 2011-Aug 2012
		warfarin	2-3 INR	135	64	10	92	68.1481	31	6	2.5	1.4			16		40		101	8			12	34	63	72
Aso 2014		DOACs	>1m	41	NA		NA		NA		NA		NA		NA										NA				300-400			JAP
		warfarin	2-3 INR	65
Bassiouny 2013	Prospective	dabigatran 2x150mg	NA	376	58.6	11	282	75	30.3	5.3	NA		NA		32		45		183	28				40	215	161			350-450			1 US; Dec 2010-Jul 2012
		warfarin	2-3 INR	623	62.7	9.6	457	73.3547	30.6	6.2					88		130		370	52				92	344	279
Cappato 2015	RCT	rivaroxaban 1x20mg	3w	124	58.6	9.9	86	69.3548	29.8	5.7	1.5	1.3	NA		12				59	0				8	95	29			300-400			Multicenter RCT
		VKA	2-3 INR	124	60.5	10.5	90	72.5806	28.9	5.5	1.7	1.4			9				57	3				14	87	37
Kaseno 2012	Retrospective	dabigatran 2x110mg	NA	110	59	10	82	74.5455	23.7	3.2			0.5	0.7	4				43	4				6	91	19			300-350			1 JAP; Apr 2011-Jan 2012
		warfarin	2-3 INR	101	62	8	80	79.2079	23.7	4			0.6	0.6	10				39	5				13	56	45
Kim 2013	Prospective	dabigatran 2x150mg	4w	191	61	10	153	80.1047	31	6	1.6	1.3	1	0.9	17		26		109	5				22	102	89			300-350			US; Jan 2011-Aug 2012
		warfarin	2-3 INR	572	61	10	426	74.4755	32	6	1.7	1.3	1.1	0.9	30		82		332	48				82	276	296
Lakkireddy 2012	Prospective	dabigatran 2x150mg	30d	145	60.4	9.6	114	78.6207	NA		1.6	1.4	1.2	0.9	14		24		76	5			1	22	83	62			300-400			8 US; Jan 2010-Jul 2011
		warfarin	2-3 INR	145	60.3	9.6	114	78.6207			1.5	1.3	1.1	0.9	9		22		72	9			2	19	83	62
Maddox 2013	Retrospective	dabigatran 2x150mg	4w	212	62.3	12	161	75.9434	NA		1.73	1.45	NA		NA										134	78			>350-400			1 US; Nov 2010-Jan 2012
		warfarin	2-3 INR	251	62.5	10.1	168	66.9323			1.69	1.33													144	107
Okishige 2016	Retrospective	apixaban	4w	30	67.1	7.2	22	73.3333	NA		NA		NA		NA										NA				>300		only cryo	1 JAP
		rivaroxaban		81	63.9	12.8	55	67.9012
		edoxaban		61	64.3	12.6	37	60.6557
		dabigatran		66	62.2	11	49	74.2424
		warfarin	1,5-2,5 INR	19	64.9	11.3	14	73.6842
Snipelisky 2012	Retrospective	dabigatran	NA	31	60.6		25	80.6452	NA		NA		NA		NA										21	4			>350			1 US; Jan 2011-Dec 2011
		warfarin	2-3 INR	125	64.6		93	74.4																	57	41
Yamaji 2013	Retrospective	dabigatran 2x150mg	30d	106	60	8	80	75.4717	NA		1.8	1.6	NA		8				34					12	69	37			300-350			Mar 2011-Dec 2011
		warfarin	2-3 INR	203	62	8	152	74.8768			1.6	1.5			26				74					31	124	79
Shah 2017	Retrospective	apixaban 2x5/2,5mg	4w	317	62.92	11.25	206	64.9842	NA		2.08	1.42	NA		NA										NA				300-400			1 US; Jan 2013-Feb 2016
		warfarin	2-3 INR	310	66.16	9.68	172	55.4839			2.8	1.45
Mugnai 2017	Retrospective	rivaroxaban 1x20mg	NA	71	62.8	9.7	118	72	27.4	4.1	1.78	1.29	1.21	0.52	8		13		105					21	109	55			>250		only cryo	2 EUR; Jun 2013-Sep 2015
		dabigatran 2x150mg		60
		apixaban 2x5/2,5mg		33
		VKA	2-3 INR	290	58.6	11.3	206	71.0345	27.2	4.5	1.53	1.35	0.87	0.56	17		32		144					31	212	78
Dillier 2014	Retrospective	rivaroxaban 1x15/20mg	>4w	272	62.5	10.6	185	68.0147	27.3	4.5	1.8	1.4	NA		9		35		173	16			17	26	133	76			270-300			Feb 2012-May 2013
		VKA	2-3 INR	272	63.7	9.6	185	68.0147	27.5	4.4	2	1.5			13		32		162	19			9	32	126	83
Tscholl 2017	Retrospective	apixaban	NA	55	65.2	11	33	60	28.1	5.8	2.8	1.6	1.8	1.3			14		37	5			2	9	32	23			>300		only cryo
		rivaroxaban		67	61.9	10.7	39	58.209	28.9	5.5	2.5	1.5	1.8	1.1			9		47	3			2	6	34	33
		dabigatran		31	63	10.8	20	64.5161	28.1	4.5	2.6	1.7	1.8	1.2			11		23	1			4	2	15	16
		VKA	2-3 INR	47	67.5	8.9	25	53.1915	28.9	4.9	3.1	1.2	2	0.8			15		38	2			5	7	18	29
Khan 2013	Observational	dabigatran 2x150mg		50	NA		36	72	NA		NA		NA		NA										NA				NA		15 cryo	1 US;
		warfarin	2-3 INR	66			35	53.0303
Reynolds 2017		apixaban	>3w	150	62.8	9.9	100.95	67.3	30.6	6.4	2.2	1.6	1	0.9	21		42		102					33	99	47	3		>300			Multicenter RCT
		apixaban		145	64.3	10.3	97.005	66.9	30.5	5.6	2.4	1.6	1.1	0.8	13		25		102					34.075	91	52	2
		warfarin	2,3 +-0.5 INR	295	63.6	0.19	200.895	68.1	32.4	7.1	2.6	1.5	1.2	1	44		90		222					67.26	190	101	4
Kirchhof 2018		apixaban 2x5/2,5mg		318	64	57-70	218	68.5535	28.4	25,5-31,3	2.4	1.2			78				283	24				41	189	129			>300			49; Feb 2015-Apr 2017
		VKA	2-3 INR	315	64	58-70	206	65.3968	28.2	25,2-31,9	2.4	1.2			72				288	23				35	178	137
Brinkmeier-Theofanopoulou 2018		DOACs	>3w	351	59.5	10	236	67.2365	28	10							41		228	54				24	221	102			>300			1 EUR;
		VKA	2-3,5 INR	318	59.6	10.2	220	69.1824	27.9	4.6							53		237	19				28	137	142
Kojima 2018		DOACs	>4w	63	65.1		48	76.1905			2.62		1.78		17				42	8				13	21	34	8		300-350			1 JAP; Apr 2014-
		VKA	1,5-3 INR	63	65		45	71.4286			2.76		1.97		23				36	7				11	26	28	9
Heide 2018		DOACs	3w	117	60	9	84	71.7949	27.2	3.3					2		7		44					5	86	24	7		>300		Cryo+RF	1 EUR; Jan 2013-Apr 2017
		VKA	2-2,5 INR	520	60	10	354	68.0769	27.7	4.1					20		62		217					52	392	116	10
Sawhney 2018		DOACs	>3w	1123	61	12	613	54.5859											721					621	619	504			300-350			1 EUR;
		warfarin	2-4 INR	761	62	14	393	51.6426											479					409	429	332
Hohnloser 2019		edoxaban 60mg	3-4w	411	60	53-67	290	70.5596	28.1	25,1-31,1	NA				110		117		371	30				87	415	166	33		>300			58 Multicenter RCT; March 2017-September 2018
		VKA	2-3 INR	203	61	52-67	149	73.399	27.8	25,7-31,2					71		76		250	22				55	284	105	22
Nogami 2019		dabigatran	>4w	220	65	59-71	171	77.7273	24.2	22,1-26,4	2		1		8		7		123	15			15	36	138	52	30		>300			28 JAP; May 2014-Sept 2015
		warfarin	2-3 INR	222	66	59-71	160	72.0721	23.9	22-26,4	2		1		14		14		126	12			16	34	138	55	29
Silva 2020		rivaroxaban	3w	130	57.8		96	73.8462	28.3		1.32														82							1 Brazil; (Jan 2016-Oct 2018
		warfarin	2-3,5 INR	110	60.6		86	78.1818	28.6		1.23														65
